# Supplementary material for: A Cell-Based High-Throughput Screen Addressing 3′UTR-Dependent Regulation of the MYCN Gene
Source: Mol Biotechnol. 2014 Feb 11;56(7):631–43. doi: 10.1007/s12033-014-9739-z (PMC4067544; doi:10.1007/s12033-014-9739-z)
Supplement: Supplementary file 7 — Supplementary material 7 (XLS 49 kb) [file 12033_2014_9739_MOESM7_ESM.xls]

## Sheet: HITS
N	Well position	ID	COMPOUND NAME	Normalized luciferase activity *
	PLATE 1			Primary screening	Confirmatory screening
1	01_B08	00330001	DACTINOMYCIN	0.140274	0.235604
2	01_B09	00330002	MITOMYCIN C	0.216859	0.254938
	PLATE 2
3	02_D03	01500189	CICLOPIROX OLAMINE	1.514	1.65415
4	02_E03	01500205	COLCHICINE	0.392	0.465024
5	02_F07	01500223	DAUNORUBICIN	0.203298	0.292617
6	02_H05	01500246	DIGITOXIN	0.181	0.348361
7	02_H06	01500247	DIGOXIN	0.195	0.356547
	PLATE 4
8	04_A08	01500375	MECHLORETHAMINE	0.078	0.141842
9	04_B05	01500387	MERCAPTOPURINE	0.58	0.689276
10	04_B06	01500388	MESTRANOL	1.294	1.17987
11	04_C03	01500398	METHOTREXATE(+/-)	0.341	0.507876
12	04_H07	01500473	PHENAZOPYRIDINE HYDROCHLORIDE	1.638	1.62362
	PLATE 5
13	05_D07	01500521	PYRVINIUM PAMOATE	0.101	0.10815
14	05_H06	01500573	THIOGUANINE	0.088	0.0907659
	PLATE 6
15	06_C09	01500611	VINBLASTINE SULFATE	0.332	0.47298
16	06_D04	01500618	ACRIFLAVINIUM HYDROCHLORIDE	0.453	0.746447
17	06_D09	01500644	PHENYLMERCURIC ACETATE	0.002	0.000834313
18	06_E11	01500674	MYCOPHENOLIC ACID	0.211	0.278538
19	06_F03	01500676	OUABAIN	0.212	0.35287
	PLATE 7
20	07_A02	01500873	PIPERINE	1.305	1.40684
21	07_A03	01500903	ETOPOSIDE	0.112	0.141163
22	07_B07	01501016	FENBENDAZOLE	0.564	0.786873
23	07_C03	01501110	MEBENDAZOLE	0.437	0.628281
	PLATE 8
24	08_B11	01502198	ANISINDIONE	1.487	1.55614
25	08_D05	01503059	FLOXURIDINE	0.123	0.260562
26	08_H11	01503256	AMSACRINE	0.016	0.029923
	PLATE 9
27	09_A10	01503278	MITOXANTHRONE HYDROCHLORIDE	0.011	0.019301
28	09_C10	01503650	NABUMETONE	1.377	1.35557
29	09_E03	01503908	PACLITAXEL	0.503	0.52673
30	09_G06	01504094	TENIPOSIDE	0.07	0.0539477
31	09_H08	01504179	FEXOFENADINE HYDROCHLORIDE	0.637	0.744564
	PLATE 11
32	11_C08	01505414	BROMINDIONE	1.379	1.24291
33	11_F02	01505483	DOXORUBICIN	1.46942	0.30595
34	11_H06	01505672	VINCRISTINE SULFATE	0.404	0.46555
	PLATE 12
35	12_B05	01505708	EPIRUBICIN HYDROCHLORIDE	1.722	1.42476
	PLATE 13
36	13_A07	02300332	PODOFILOX	0.413	0.483995
37	13_F02	01506084	PROSCILLARIDIN	0.255	0.318533
38	13_H11	01501205	LANATOSIDE C	0.278	0.335911
	PLATE 14
39	14_A03	00100005	ANTHOTHECOL	0.042	0.0707596
40	14_A06	00100009	CEDRELONE	0.211	0.439872
41	14_E04	00100291	STROPHANTHIDIN	0.363	0.347386
42	14_H10	00100584	GITOXIGENIN DIACETATE	0.272	0.366571
	PLATE 15
43	15_B03	00100688	DIGOXIGENIN	0.341	0.435633
44	15_B04	00100698	CYMARIN	0.339	0.389105
45	15_B06	00100749	STROPHANTHIDINIC ACID LACTONE ACETATE	0.352	0.409253
46	15_B07	00102007	FORMONONETIN	1.57	1.59286
47	15_C03	00200007	GAMBOGIC ACID	0.002	0.00121487
48	15_C07	00200013	ROTENONE	0.44	0.502991
49	15_C09	00200022	AKLAVINE HYDROCHLORIDE	0.168	0.64866
50	15_F02	00200484	DEOXYSAPPANONE B 7,4'-DIMETHYL ETHER	0.474	0.52065
51	15_G03	00200789	DAIDZEIN	1.594	1.45269
52	15_G06	00200846	APIGENIN	1.489	1.4838
53	15_G07	00200848	DEOXYSAPPANONE B 7,3'-DIMETHYL ETHER	1.779	1.64674
54	15_H08	00201342	DEOXYSAPPANONE B 7,3'-DIMETHYL ETHER ACETATE	0.483	0.550805
	PLATE 16
55	16_A05	00201522	GAMBOGIC ACID AMIDE	0.002	0.0125447
56	16_A06	00201524	DIHYDROGAMBOGIC ACID	0.223	0.394198
57	16_B03	00201604	PYRROMYCIN	0.193	0.24124
58	16_B08	00201664	CELASTROL	0.229	0.145301
59	16_E06	00210658	DEHYDROVARIABILIN	1.51	1.53516
60	16_F07	00211126	DIPHENYLUREA	1.407	1.3733
61	16_F08	00211249	7,4'-DIMETHOXYISOFLAVONE	1.679	1.57905
62	16_G03	00240645	RETUSIN 7-METHYL ETHER	1.683	1.61857
63	16_G10	00240958	4'-METHOXYFLAVONE	1.618	1.36107
	PLATE 17
64	17_A03	00300007	EUPARIN	1.379	1.55756
65	17_F04	00310010	HELENINE	0.193	0.780653
66	17_G09	00211950	COSMOSIIN	1.478	1.25416
67	17_G11	00212097	ONONETIN	1.542	1.40049
68	17_H07	00501332	PHENACYLAMINE HYDROCHLORIDE	1.395	1.14679
	PLATE 18
69	18_B02	01500709	CHRYSIN	1.794	1.67462
70	18_B03	01500717	6,4'-DIHYDROXYFLAVONE	1.727	1.26507
71	18_B11	01500736	3,6-DIMETHOXYFLAVONE	1.597	1.3675
72	18_G06	01500986	GITOXIN	0.282	0.460035
73	18_H07	01501197	PRIMULETIN	1.684	1.32293
74	18_H10	01501207	KINETIN RIBOSIDE	0.395	0.854272
	PLATE 19
75	19_A04	01502223	RESVERATROL	1.478	1.57527
76	19_A08	01502232	CAMPTOTHECIN	0.012	0.0393092
77	19_B07	01502247	FISETIN	1.78	1.67169
78	19_D06	01503904	PATULIN	0.02	0.0797532
79	19_D07	01503906	ANISOMYCIN	0.196	0.38276
80	19_E08	01503994	CONVALLATOXIN	0.158	0.350998
81	19_E10	01504002	BAICALEIN	1.359	1.62761
82	19_G06	01504041	TRIACETYLRESVERATROL	1.354	1.65998
83	19_G07	01504044	RESVERATROL 4'-METHYL ETHER	1.467	1.66503
84	19_G10	01504068	DIOSMETIN	2.106	1.8205
85	19_H07	01504082	DIHYDROCELASTROL	0.012	0.0580758
	PLATE 20
86	20_B05	01504411	PICROPODOPHYLLOTOXIN ACETATE	0.39	0.497764
87	20_B06	01504412	PODOPHYLLOTOXIN ACETATE	0.316	0.456778
88	20_C08	01505129	PLUMBAGIN	0.002	0.00151613
89	20_C11	01505135	PIPLARTINE	0.117	0.524197
90	20_D05	01505142	2',5'-DIHYDROXY-4-METHOXYCHALCONE	1.339	1.01781
91	20_D09	01505152	2',4'-DIHYDROXY-4-METHOXYCHALCONE	1.38	1.52142
92	20_D10	01505153	2',3-DIHYDROXY-4,4',6'-TRIMETHOXYCHALCONE	1.346	1.38369
93	20_E06	01505177	RUBESCENSIN A	0.258	0.767681
94	20_E07	01505182	ISOFORMONONETIN	1.474	1.49045
95	20_G05	01505278	3-HYDROXY-3',4'-DIMETHOXYFLAVONE	1.651	1.02139
	PLATE 21
96	21_A04	01505490	APIGENIN DIMETHYL ETHER	1.437	1.44171
97	21_C07	01600561	LIQUIRITIGENIN DIMETHYL ETHER	1.391	1.12183
98	21_D05	10100003	BIOCHANIN A	1.6	1.55213
99	21_E04	00201138	DEGUELIN(-)	0.587	0.703598
	PLATE 22
100	22_B11	00200833	ACACETIN DIACETATE	1.439	1.49261
101	22_C07	01504123	10-HYDROXYCAMPTOTHECIN	0.025	0.0131537
102	22_C10	01501113	PERUVOSIDE	0.135	0.359009
103	22_G05	01503074	ALEXIDINE HYDROCHLORIDE	0.216	0.594513
	PLATE 23
104	23_A08	01504079	TOMATINE	0.245	0.369418
105	23_E08	01505180	6,2'-DIMETHOXYFLAVONE	1.468	1.30464
106	23_F02	01505158	2,3-DICHLORO-5,8-DIHYDROXYNAPTHOQUINONE	0.305	0.540908
107	23_F07	01505328	4'-DEMETHYLEPIPODOPHYLLOTOXIN	0.371	0.485177
	PLATE 24
108	24_C08	00300563	TRICHLORMETHINE	0.147	0.513907
109	24_D02	01504410	PICROPODOPHYLLOTOXIN	0.314	0.456467
110	24_E05	01502083	N- (9-FLUORENYLMETHOXYCARBONYL)-L-LEUCINE	1.377	1.46542
111	24_G03	01505311	DIBENZOYLMETHANE	1.46	1.64594
112	24_G11	01504101	TETRACHLOROISOPHTHALONITRILE	0.018	0.0982055
				* the reported values represent luciferase activity measured upon treatment with a specified
				compound and normalized to the mean of vehicle-treated controls in the same plate.
